# Supplementary material for: An engineered cryptic Hxt11 sugar transporter facilitates glucose–xylose co-consumption in Saccharomyces cerevisiae
Source: Biotechnol Biofuels. 2015 Nov 2;8:176. doi: 10.1186/s13068-015-0360-6 (PMC4630928; doi:10.1186/s13068-015-0360-6)
Supplement: Supplementary file 2 — 10.1186/s13068-015-0360-6 Supplementary tables. Table S1. SNPs identified in the DS68625-evo strain by genome sequencing. Table S2. Fermentation profiles by the selected S. cerevisiae strain expressing Hxt11 and the Hxt11 N366M and N366T mutants during anaerobic batch cultivation. Table S3. Oligonucleotides used in hexose transporter strain construction. Table S4. Oligonucleotides used for construction hexokinase deletion strain. Table S5. Oligonucleotides used in qPCR. Table S6. Primers used for saturation mutagenesis of HXT11. [file 13068_2015_360_MOESM2_ESM.xlsx]

## Sheet: Sheet1
Standard name	Coding region change	Amino acid change	Description
Siz1p	EIW11619.1:c.1602C>G	EIW11619.1:p.Asn534Lys	SUMO/Smt3 ligase that promotes the attachment of sumo (Smt3p; small ubiquitin-related modifier) to proteins; binds Ubc9p and may bind septins; specifically required for sumoylation of septins in vivo; localized to the septin ring
	EIW11619.1:c.1591A>T	EIW11619.1:p.Asn531Tyr
Hap4p	EIW09425.1:c.1619delA	EIW09425.1:p.Asp540fs	Subunit of the heme-activated, glucose-repressed Hap2p/3p/4p/5p CCAAT-binding complex, a transcriptional activator and global regulator of respiratory gene expression; provides the principal activation function of the complex
Fun12p	EIW12326.1:c.1186G>T	EIW12326.1:p.Ala396Ser	GTPase, required for general translation initiation by promoting Met-tRNAiMet binding to ribosomes and ribosomal subunit joining; homolog of bacterial IF2
Mcm2p	EIW12285.1:c.2152_2153insC	EIW12285.1:p.Glu718fs	Protein involved in DNA replication; component of the Mcm2-7 hexameric complex that binds chromatin as a part of the pre-replicative complex
Tyr1p	EIW12101.1:c.1328delA	EIW12101.1:p.Asp443fs	Prephenate dehydrogenase involved in tyrosine biosynthesis, expression is dependent on phenylalanine levels
Apd1p	EIW12083.1:c.366delA	EIW12083.1:p.Thr122fs	Protein of unknown function, required for normal localization of actin patches and for normal tolerance of sodium ions and hydrogen peroxide; localizes to both cytoplasm and nucleus
Sec7p	EIW11375.1:c.275G>A	EIW11375.1:p.Gly92Asp	Guanine nucleotide exchange factor (GEF) for ADP ribosylation factors involved in proliferation of the Golgi, intra-Golgi transport and ER-to-Golgi transport; found in the cytoplasm and on Golgi-associated coated vesicles
Cbs1p	EIW11140.1:c.656_657insT	EIW11140.1:p.Lys219fs	Mitochondrial translational activator of the COB mRNA; membrane protein that interacts with translating ribosomes, acts on the COB mRNA 5'-untranslated leader
	EIW11140.1:c.641_642insA	EIW11140.1:p.Ile214fs
Pol3p	EIW11106.1:c.2276T>A	EIW11106.1:p.Val759Asp	Catalytic subunit of DNA polymerase delta; required for chromosomal DNA replication during mitosis and meiosis, intragenic recombination, repair of double strand DNA breaks, and DNA replication during nucleotide excision repair (NER)
	EIW11106.1:c.2278T>C	EIW11106.1:p.Tyr760His
Gcd11p	EIW11065.1:c.156delT	EIW11065.1:p.Thr52fs	Gamma subunit of the translation initiation factor eIF2, involved in the identification of the start codon; binds GTP when forming the ternary complex with GTP and tRNAi-Met
	EIW11065.1:c.160T>G	EIW11065.1:p.Leu54Val
Rim15p	EIW10733.1:c.1037delA	EIW10733.1:p.Asn346fs	Glucose-repressible protein kinase involved in signal transduction during cell proliferation in response to nutrients, specifically the establishment of stationary phase; identified as a regulator of IME2; substrate of Pho80p-Pho85p kinase
Ccm1p	EIW10498.1:c.148A>T	EIW10498.1:p.Lys50*	Mitochondrial 15s rRNA-binding protein; required for intron removal of COB and COX1 pre-mRNAs; contains pentatricopeptide repeat (PPR) motifs; mutant is respiratory deficient and has defective plasma membrane electron transport
Nem1p	EIW10149.1:c.3G>A	EIW10149.1:p.Met1Ile	Probable catalytic subunit of Nem1p-Spo7p phosphatase holoenzyme; regulates nuclear growth by controlling phospholipid biosynthesis, required for normal nuclear envelope morphology and sporulation; homolog of the human protein Dullard
Pho12p	EIW10123.1:c.522C>A	EIW10123.1:p.Asn174Lys	One of three repressible acid phosphatases, a glycoprotein that is transported to the cell surface by the secretory pathway; nearly identical to Pho11p; upregulated by phosphate starvation
	EIW10123.1:c.400A>G	EIW10123.1:p.Asn134Asp
Dbp8p	EIW10076.1:c.1037_1038insT	EIW10076.1:p.Ala346fs	ATPase, putative RNA helicase of the DEAD-box family; component of 90S preribosome complex involved in production of 18S rRNA and assembly of 40S small ribosomal subunit; ATPase activity stimulated by association with Esf2p
Mob1p	EIW09909.1:c.144C>G	EIW09909.1:p.Asn48Lys	Component of the mitotic exit network; associates with and is required for the activation and Cdc15p-dependent phosphorylation of the Dbf2p kinase; required for cytokinesis and cell separation; component of the CCR4 transcriptional complex
Nup159p	EIW09899.1:c.1626_1627delATinsGC	EIW09899.1:p.Glu542_Ser543delinsGluPro	Nucleoporin, subunit of the nuclear pore complex that is found exclusively on the cytoplasmic side, member of the Nup82 subcomplex, required for mRNA export
Met18p	EIW09884.1:c.1870_1871insA	EIW09884.1:p.Tyr624fs	DNA repair and TFIIH regulator, required for both nucleotide excision repair (NER) and RNA polymerase II (RNAP II) transcription; involved in telomere maintenance
Cos8p	EIW09861.1:c.371C>T	EIW09861.1:p.Thr124Met	Nuclear membrane protein, member of the DUP380 subfamily of conserved, often subtelomerically-encoded proteins; regulation suggests a potential role in the unfolded protein response
	EIW09861.1:c.344_346delTTCinsGGA	EIW09861.1:p.Phe115_Pro116delinsTrpThr
	EIW09861.1:c.373A>T	EIW09861.1:p.Arg125*
Eps1p	EIW09813.1:c.2097delA	EIW09813.1:p.Ile699fs	ER protein with chaperone and co-chaperone activity, involved in retention of resident ER proteins; has a role in recognizing proteins targeted for ER-associated degradation (ERAD), member of the protein disulfide isomerase family
Rrd1p	EIW09810.1:c.445delG	EIW09810.1:p.Glu149fs	Peptidyl-prolyl cis/trans-isomerase, activator of the phosphotyrosyl phosphatase activity of PP2A; involved in G1 phase progression, microtubule dynamics, bud morphogenesis and DNA repair; subunit of the Tap42p-Sit4p-Rrd1p complex
Fmp33p	EIW09703.1:c.344_345insG	EIW09703.1:p.Tyr115fs	Putative protein of unknown function; the authentic, non-tagged protein is detected in highly purified mitochondria in high-throughput studies
	EIW09703.1:c.341C>A	EIW09703.1:p.Thr114Lys
Osm1p	EIW09573.1:c.63G>C	EIW09573.1:p.Leu21Phe	Fumarate reductase, catalyzes the reduction of fumarate to succinate, required for the reoxidation of intracellular NADH under anaerobic conditions; mutations cause osmotic sensitivity
Cos9p	EIW09371.1:c.1103A>G	EIW09371.1:p.Asn368Ser	Protein of unknown function, member of the DUP380 subfamily of conserved, often subtelomerically-encoded proteins
Las1p	EIW09303.1:c.802T>C	EIW09303.1:p.Ser268Pro	Essential nuclear protein possibly involved in bud formation and morphogenesis; mutants require the SSD1-v allele for viability
Lhs1p	EIW09160.1:c.2006G>T	EIW09160.1:p.Gly669Val	Molecular chaperone of the endoplasmic reticulum lumen, involved in polypeptide translocation and folding; nucleotide exchange factor for the ER lumenal Hsp70 chaperone Kar2p; regulated by the unfolded protein response pathway
	EIW09160.1:c.2004_2005insA	EIW09160.1:p.Gly669fs
Spo75p	EIW09070.1:c.2562_2563delGA	EIW09070.1:p.Met854fs	Meiosis-specific protein of unknown function, required for spore wall formation during sporulation; dispensable for both nuclear divisions during meiosis
Tos4p	EIW08793.1:c.1394T>A	EIW08793.1:p.Leu465*	Forkhead Associated domain containing protein and putative transcription factor found associated with chromatin; target of SBF transcription factor; expression is periodic and peaks in G1; similar to PLM2
Pcd1p	EIW08767.1:c.52A>G	EIW08767.1:p.Lys18Glu	Peroxisomal nudix pyrophosphatase with specificity for coenzyme A and CoA derivatives, may function to remove potentially toxic oxidized CoA disulfide from peroxisomes to maintain the capacity for beta-oxidation of fatty acids
Gis3p	EIW08711.1:c.672G>T	EIW08711.1:p.Leu224Phe	Protein of unknown function
Pif1p	EIW08622.1:c.715A>T	EIW08622.1:p.Ile239Leu	DNA helicase; exists in a nuclear form that acts as a catalytic inhibitor of telomerase; and as a mitochondrial form involved in repair and recombination of mitochondrial DNA; mutations affect zinc and iron homeostasis
	EIW08622.1:c.712_713insA	EIW08622.1:p.Gly238fs
Adh6p	EIW08593.1:c.420_421delAG	EIW08593.1:p.Arg140fs	NADPH-dependent medium chain alcohol dehydrogenase with broad substrate specificity; member of the cinnamyl family of alcohol dehydrogenases; may be involved in fusel alcohol synthesis or in aldehyde tolerance
Aim33p	EIW08576.1:c.936_937insG	EIW08576.1:p.*313fs	Putative protein of unknown function, highly conserved across species and orthologous to human CYB5R4; null mutant displays reduced frequency of mitochondrial genome loss
Rpm2p	EIW08553.1:c.1700C>A	EIW08553.1:p.Pro567Gln	Protein subunit of mitochondrial RNase P, has roles in nuclear transcription, cytoplasmic and mitochondrial RNA processing, and mitochondrial translation; distributed to mitochondria, cytoplasmic processing bodies, and the nucleus
	EIW08553.1:c.1704T>G	EIW08553.1:p.Phe568Leu
Tma23p	EIW08540.1:c.119_120insG	EIW08540.1:p.Asn40fs	Nucleolar protein of unknown function implicated in ribosome biogenesis; TMA23 may be a fungal-specific gene as no homologs have been yet identified in higher eukaryotes
Trs130p	EIW08486.1:c.2988C>G	EIW08486.1:p.Ser996Arg	One of 10 subunits of the transport protein particle (TRAPP) complex of the cis-Golgi which mediates vesicle docking and fusion; involved in ER to Golgi membrane traffic; mutation activates transcription of OCH1
Ddr48p	EIW08436.1:c.301A>G	EIW08436.1:p.Asn101Asp	DNA damage-responsive protein, expression is increased in response to heat-shock stress or treatments that produce DNA lesions; contains multiple repeats of the amino acid sequence NNNDSYGS
Nup188p	EIW08431.1:c.2205T>G	EIW08431.1:p.Asp735Glu	Subunit of the nuclear pore complex (NPC), involved in the structural organization of the complex and of the nuclear envelope, also involved in nuclear envelope permeability, interacts with Pom152p and Nic96p
Van1p	EIW08298.1:c.821_822insT	EIW08298.1:p.Lys274fs	Component of the mannan polymerase I, which contains Van1p and Mnn9p and is involved in the first steps of mannan synthesis; mutants are vanadate-resistant
Cla4p	EIW08106.1:c.1310T>A	EIW08106.1:p.Ile437Asn	Cdc42p-activated signal transducing kinase of the PAK (p21-activated kinase) family, along with Ste20p and Skm1p; involved in septin ring assembly, vacuole inheritance, cytokinesis, sterol uptake regulation; phosphorylates Cdc3p and Cdc10p
Asi3p	EIW08080.1:c.1627T>C	EIW08080.1:p.Trp543Arg	Putative integral membrane E3 ubiquitin ligase; acts with Asi1p and Asi2p to ensure the fidelity of SPS-sensor signalling by maintaining the dormant repressed state of gene expression in the absence of inducing signals
Shr5p	EIW07821.1:c.437_438delACinsGG	EIW07821.1:p.His146Arg	Subunit of a palmitoyltransferase, composed of Shr5p and Erf2p, that adds a palmitoyl lipid moiety to heterolipidated substrates such as Ras1p and Ras2p through a thioester linkage; palmitoylation is required for Ras2p membrane localization
Bud7p	EIW07731.1:c.1072A>G	EIW07731.1:p.Lys358Glu	Member of the ChAPs family of proteins (Chs5p-Arf1p-binding proteins: Bch1p, Bch2p, Bud7p, Chs6p), that forms the exomer complex with Chs5p to mediate export of specific cargo proteins, including Chs3p, from the Golgi to the plasma membrane
Mum3p	EIW07727.1:c.367_368insAA	EIW07727.1:p.Glu123fs	Protein of unknown function involved in the organization of the outer spore wall layers; has similarity to the tafazzins superfamily of acyltransferases
Elg1p	EIW07574.1:c.2366A>T	EIW07574.1:p.Lys789Met	Protein required for S phase progression and telomere homeostasis, forms an alternative replication factor C complex important for DNA replication and genome integrity; involved in homologous recombination-mediated DNA repair
Tgl5p	EIW07513.1:c.2013A>T	EIW07513.1:p.Lys671Asn	Bifunctional enzyme with triacylglycerol lipase and lysophosphatidic acid acyltransferase activity; involved in triacylglycerol mobilization; localizes to lipid particles; potential Cdc28p substrate
	EIW07513.1:c.2017_2018delAGinsTA	EIW07513.1:p.Arg673*
Rat1p	EIW07481.1:c.1061T>C	EIW07481.1:p.Ile354Thr	Nuclear 5' to 3' single-stranded RNA exonuclease, involved in RNA metabolism, including rRNA and snRNA processing as well as poly (A+) dependent and independent mRNA transcription termination
Gas5p	EIW07402.1:c.1180A>C	EIW07402.1:p.Lys394Gln	1,3-beta-glucanosyltransferase, has similarity to Gas1p; localizes to the cell wall
	EIW07402.1:c.1182_1183insC	EIW07402.1:p.Asp395fs
Pdr12p	EIW07055.1:c.4031delA	EIW07055.1:p.Glu1344fs	Plasma membrane ATP-binding cassette (ABC) transporter, weak-acid-inducible multidrug transporter required for weak organic acid resistance; induced by sorbate and benzoate and regulated by War1p; mutants exhibit sorbate hypersensitivity
Prm4p	EIW06955.1:c.316A>G	EIW06955.1:p.Ile106Val	Pheromone-regulated protein proposed to be involved in mating; predicted to have 1 transmembrane segment; transcriptionally regulated by Ste12p during mating and by Cat8p during the diauxic shift
Cox10p	EIW06939.1:c.81_82delTCinsGA	EIW06939.1:p.Ile27_Arg28delinsMetArg	Heme A:farnesyltransferase, catalyzes the first step in the conversion of protoheme to the heme A prosthetic group required for cytochrome c oxidase activity; human ortholog is associated with mitochondrial disorders
hypothetical protein	EIW12278.1:c.235delA	EIW12278.1:p.Ser79fs	Non-essential protein of unknown function
	EIW12278.1:c.237T>A	EIW12278.1:p.Ser79Arg
	EIW12278.1:c.261T>A	EIW12278.1:p.Asn87Lys
hypothetical protein	EIW11828.1:c.1351_1352delTCinsAT	EIW11828.1:p.Ser451Ile	Putative protein of unknown function
	EIW11828.1:c.233_234delTCinsCG	EIW11828.1:p.Phe78Ser
	EIW11828.1:c.1344_1345delGAinsAT	EIW11828.1:p.Met448_Thr449delinsIleSer
	EIW11828.1:c.229delA	EIW11828.1:p.Ile77fs
	EIW11828.1:c.1338_1339delATinsGA	EIW11828.1:p.Ile446_Leu447delinsMetIle
	EIW11828.1:c.227delG	EIW11828.1:p.Arg76fs
hypothetical protein	EIW10316.1:c.455A>C	EIW10316.1:p.Asp152Ala	Putative protein of unknown function; null mutant displays elevated sensitivity to expression of a mutant huntingtin fragment or of alpha-synuclein; YGL262W is not an essential gene
hypothetical protein	EIW09190.1:c.1189T>C	EIW09190.1:p.Phe397Leu	Putative protein of unknown function, predicted to be palmitoylated; green fluorescent protein (GFP)-fusion protein localizes to the cytoplasm
	EIW09190.1:c.1172T>C	EIW09190.1:p.Phe391Ser
hypothetical protein	EIW08960.1:c.36T>A	EIW08960.1:p.Ser12Arg	Putative protein of unknown function
	EIW08960.1:c.40G>T	EIW08960.1:p.Glu14*
hypothetical protein	EIW08360.1:c.889delC	EIW08360.1:p.Gln297fs	Glucose-6-phosphate 1-epimerase (hexose-6-phosphate mutarotase), likely involved in carbohydrate metabolism; GFP-fusion protein localizes to both the nucleus and cytoplasm and is induced in response to the DNA-damaging agent MMS
hypothetical protein	EIW07157.1:c.1195G>A	EIW07157.1:p.Val399Ile	Putative protein of unknown function; gene expression induced in response to ketoconazole; YPL272C is not an essential gene
